# Supplementary material for: Continuous Three-Dimensional Printing of Architected Piezoelectric Sensors in Minutes
Source: Research (Wash D C). 2022 Jul 11;2022:9790307. doi: 10.34133/2022/9790307 (PMC9318352; doi:10.34133/2022/9790307)
Supplement: Supplementary Materials — Supplementary Section 1: determination of optimal printing speed Vs. Supplementary Section 2: substrate-assisted printings for resins with high f-BTO loadings. Supplementary Section 3: calibration of the quantitative piezoelectric charge characterization setup. Supplementary Section 4: confirmation of the degree of functionalization of the BTO nanoparticles. Supplementary Section 5: calculations of relative density ρ¯ of 3D-printed BCC structures. Supplementary Section 6: calculations of piezoelectric voltage constant g33. Figure S1: optical images of the 30 wt% resins prepared with f-BTO and BTO without functionalization (a) right after sonication and (b) 2 d after sonication. Figure S2: (a) oscillation sweep results on the 30 wt% resins prepared with f-BTO and unfunctionalized BTO nanoparticles. (b) Shear viscosity of the 30 wt% resins prepared with f-BTO and BTO without functionalization. (c) Extracted shear viscosity of the f-BTO resins containing different f-BTO loadings at a constant shear rate of 1 s−1. Figure S3: schematic and an optical image of the ladder-like model used for determining optimal printing speed Vs (scale bar: 200 μm). Figure S4: schematic of the substrate-assisted printing strategy for 25 wt% and 30 wt% f-BTO resins. Figure S5: measured curing depth Cd versus logarithmic printing speed Vs for the 0 wt% f-BTO resin. Figure S6: (a) schematic of the corona-poling setup. (b) Schematic of the sample package. (c) Output voltage UO measured from the 30 wt% f-BTO BCC structures (ρ¯=0.17) with and without corona-poling at a fixed force amplitude F = 0.85 N. Figure S7: schematic circuit of the source-free characterization setup. Figure S8: (a) schematic of the amplification circuit in the quantitative piezoelectric charge characterization setup. (b) Measured output voltage UO with two sets of feedback components from a piezoelectric ceramic disc subjected to the same force amplitude F. (c) Calibration result obtained with the feedback components Cf = [file 9790307.f1.zip]

Archive with 6 entries (6 files):
- Supplementary Materials_Revised.pdf
- SV1_printing_time_lapse.mp4
- SV2_tapping_press_release.mp4
- SV3_stomping.mp4
- SV4_walking.mp4
- SV5_coughing.mp4
